# Supplementary material for: Adherence and Reactogenicity to Vaccines against SARS-COV-2 in 285 Patients with Neuropathy: A Multicentric Study
Source: Brain Sci. 2022 Oct 16;12(10):1396. doi: 10.3390/brainsci12101396 (PMC9599423; doi:10.3390/brainsci12101396)
Supplement: Supplementary file 1 [file brainsci-12-01396-s001.zip]

Archive with 5 entries (4 files):
- Supplementary File S1.pdf
- Supplementary File S2.pdf
- __MACOSX/
- __MACOSX/._Supplementary File S1.pdf
- __MACOSX/._Supplementary file S2.pdf
